# Supplementary material for: Empirical evidence of fixed and homeostatic patterns of polyploid advantage in a keystone grass exposed to drought and heat stress
Source: R Soc Open Sci. 2017 Nov 22;4(11):170934. doi: 10.1098/rsos.170934 (PMC5717662; doi:10.1098/rsos.170934)
Supplement: Supplementary Data [file rsos170934supp2.xlsx]

## Sheet: Data
Unique no.	BLOCK	Plot	PlotArea	Treat	SRegion	Site	Cytotype	Final input variables in columns J-R	VSPTOTdm2+1	VSPTOTdm2	VSPTOTPLANT+1	VSPTOTPLANT	CULMdm2+1	CULMdm2	FLORCULMsqrt	FLORCULM	SEEDVIABT	SEEDVIAB	TenSeedWt	AwnLength	BARatio	BAREARsqrt	BAREAA
1	1	1	Core	TcoRdr	BBAY	BB10	DI		230.129	229.129	57.4348	56.4348	17.2403	16.2403	3.84057	14.75	5.34783	95.6522	0.0366	43.2	1.68819	4.96288	24.6301
2	1	1	Core	TcoRdr	SYDB	SB12	DI		200.961	199.961	106.6	105.6	23.7228	22.7228	2.96648	8.8	1	100	0.0245	43.2	3.13665	7.26707	52.8103
3	1	1	Core	TcoRdr	SYDB	SB16	TE		567.208	566.208	155.8	154.8	33.9191	32.9191	4.14729	17.2	1	100	0.032	41.6	1.9272	5.22874	27.3398
4	1	1	Core	TcoRdr	ALB	AL2	DI		1	0	1	0	1	0							2.56336	5.40599	29.2247
5	1	1	Core	TcoRdr	BBAY	BB1	TE		1076.32	1075.32	555.112	554.112	51.456	50.456	4.71169	22.2	5	96	0.0537	49.2	2.09965	7.17845	51.5301
6	1	1	Core	TcoRdr	ALB	AL9	TE		23.4413	22.4413	12	11	9.16047	8.16047	2.34521	5.5	51	50	0.0306	45.8	1.23805	7.0012	49.0168
7	1	1	Edge	TcoRdr	SYDB	SB14	DI		35.388	34.388	16.6	15.6	5.40871	4.40871	3.60555	13	41	60	0.00866667	31.3333	4	6.73533	45.3647
8	1	1	Edge	TcoRdr	ALB	AL6	TE		1	0	1	0	1	0							1.14596	7.26707	52.8103
9	1	1	Edge	TcoRdr	SYDB	SB3	TE		126.56	125.56	90	89	6.64315	5.64315	4.71699	22.25	1	100			4.103	8.41917	70.8824
10	1	1	Edge	TcoRdr	BBAY	BB2	TE		492.062	491.062	179.338	178.338	39.5496	38.5496	3.71484	13.8	8.69231	92.3077	0.048	48.8	2.42134	6.02635	36.3169
11	1	1	Edge	TcoRdr	BBAY	BB3	DI		11.6709	10.6709	5.71429	4.71429	5.52706	4.52706	2.34521	5.5	58.1429	42.8571	0.0216667	29.3333	1.19182	6.64671	44.1788
12	1	1	Edge	TcoRdr	ALB	AL8	DI		1	0	1	0	1	0							1.53288	2.30419	5.3093
13	1	2	Core	TwaRco	BBAY	BB2	TE		12998.6	12997.6	2353	2352	111.524	110.524	10.8444	117.6	1	100	0.0426	53.4	4.24395	4.25389	18.0956
14	1	2	Core	TwaRco	ALB	AL6	TE		5.54727	4.54727	8	7	1.64961	0.64961	2.64575	7	1	100	0.0356	61	5.13191	12.4072	153.938
15	1	2	Core	TwaRco	BBAY	BB3	DI		31.3266	30.3266	32.5	31.5	3.88825	2.88825	3.74166	14	26	75	0.0375	43.6667	5.8615	10.1916	103.869
16	1	2	Core	TwaRco	ALB	AL8	DI		1	0	1	0	1	0							8.1411	9.30539	86.5904
17	1	2	Core	TwaRco	SYDB	SB16	TE		96.4927	95.4927	4	3	64.6618	63.6618	1.22474	1.5	1	100	0.039		1.82615	1.77246	3.1416
18	1	2	Core	TwaRco	SYDB	SB12	DI		80.9055	79.9055	86.9091	85.9091	4.72047	3.72047	4.74342	22.5	5.54545	95.4545	0.0319	37	3.64293	10.3689	107.513
19	1	2	Edge	TwaRco	SYDB	SB14	DI		13.4755	12.4755	7.75	6.75	2.84822	1.84822	3	9	26	75	0.03075	44	2.88097	7.35569	54.1062
20	1	2	Edge	TwaRco	ALB	AL2	DI		1	0	1	0	1	0							12.9701	9.12815	83.3231
21	1	2	Edge	TwaRco	SYDB	SB3	TE		61.78	60.78	88	87	3.79448	2.79448	4.66369	21.75	1	100	0.0247	44.4	9.58726	11.9641	143.139
22	1	2	Edge	TwaRco	BBAY	BB10	DI		1796.79	1795.79	2204.77	2203.77	49.0774	48.0774	6.37181	40.6	9	92	0.0343	59	2.69098	11.0778	122.719
23	1	2	Edge	TwaRco	ALB	AL9	TE		8.33552	7.33552	11.5	10.5	2.39724	1.39724	3.24037	10.5	51	50			3.87275	11.9641	143.139
24	1	2	Edge	TwaRco	BBAY	BB1	TE		2713.98	2712.98	2395.14	2394.14	40.6612	39.6612	8.35464	69.8	3	98	0.0398	50	5.99288	9.39402	88.2475
25	1	3	Core	TcoRco	ALB	AL8	DI		7.11154	6.11154	11.8	10.8	2.13177	1.13177	2.44949	6	11	90			5.94884	13.2934	176.715
26	1	3	Core	TcoRco	ALB	AL6	TE		1	0	1	0	1	0							3.14225	8.1533	66.4763
27	1	3	Core	TcoRco	SYDB	SB14	DI		3473.91	3472.91	2210.38	2209.38	82.7386	81.7386	6.72309	45.2	7	94	0.0365	44	2.41617	7.97605	63.6174
28	1	3	Core	TcoRco	BBAY	BB2	TE		1864.44	1863.44	1493.96	1492.96	39.6926	38.6926	7.18331	51.6	7.66667	93.3333	0.0515	54.4	2.67095	8.9509	80.1187
29	1	3	Core	TcoRco	SYDB	SB3	TE		937.551	936.551	637.192	636.192	18.6654	17.6654	7.50999	56.4	7	94	0.0286	43	17.0844	8.24192	67.9292
30	1	3	Core	TcoRco	BBAY	BB10	DI		1688.95	1687.95	1462.6	1461.6	34.491	33.491	7.48331	56	11	90	0.0299	46.6	3.85186	9.30539	86.5904
31	1	3	Edge	TcoRco	ALB	AL9	TE		94.8101	93.8101	95.08	94.08	2.99426	1.99426	7	49	5	96	0.0536	62.8	2.59849	10.0144	100.288
32	1	3	Edge	TcoRco	ALB	AL2	DI		248.272	247.272	280.659	279.659	12.4945	11.4945	5.42218	29.4	27.8293	73.1707	0.0396	55.2	3.80726	10.6347	113.098
33	1	3	Edge	TcoRco	SYDB	SB12	DI		184.346	183.346	82	81	7.7906	6.7906	5.19615	27	1	100	0.02925	48.8	4.4634	6.64671	44.1788
34	1	3	Edge	TcoRco	BBAY	BB1	TE		480.604	479.604	385.252	384.252	14.7296	13.7296	6.52687	42.6	19	82	0.0409	45	6.28106	8.9509	80.1187
35	1	3	Edge	TcoRco	BBAY	BB3	DI		1291.15	1290.15	715.971	714.971	31.6761	30.6761	6.78233	46	9.57143	91.4286	0.0371	40.4	3.15382	7.44431	55.4178
36	1	3	Edge	TcoRco	SYDB	SB16	TE		622.499	621.499	313.4	312.4	22.8838	21.8838	5.32917	28.4	1	100	0.0332	46	13.3442	7.08982	50.2656
37	1	4	Core	TwaRdr	SYDB	SB14	DI		45.0131	44.0131	13.4444	12.4444	11.6103	10.6103	2.16025	4.66667	12.1111	88.8889	0.0583333	37.4	5.4505	5.31737	28.2744
38	1	4	Core	TwaRdr	BBAY	BB3	DI		118.853	117.853	29	28	9.41809	8.41809	3.74166	14	1	100	0.0235	41.5	2.93572	4.87425	23.7584
39	1	4	Core	TwaRdr	ALB	AL9	TE		13.5963	12.5963	6.71429	5.71429	3.20436	2.20436	2.82843	8	29.5714	71.4286	0.0633333	56.4	1.79664	6.73533	45.3647
40	1	4	Core	TwaRdr	SYDB	SB3	TE		23.7228	22.7228	13	12	6.68071	5.68071	2.23607	5	21	80	0.013125	30.6	2.85854	7.26707	52.8103
41	1	4	Core	TwaRdr	BBAY	BB1	TE		7.02716	6.02716	3	2	4.01358	3.01358	1.41421	2	1	100	0.025	45	2.55057	5.76048	33.1832
42	1	4	Core	TwaRdr	ALB	AL2	DI		79.5948	78.5948	19	18	18.4655	17.4655	2.12132	4.5	1	100	0.043	36	2.26255	4.78563	22.9023
43	1	4	Edge	TwaRdr	SYDB	SB16	TE		471.118	470.118	93.3077	92.3077	16.2788	15.2788	5.7735	33.3333	8.69231	92.3077	0.0307	47.4	4.41353	4.43114	19.635
44	1	4	Edge	TwaRdr	ALB	AL6	TE		1	0	1	0	1	0							2.32352	10.2802	105.683
45	1	4	Edge	TwaRdr	ALB	AL8	DI		242.793	241.793	99.4462	98.4462	23.1048	22.1048	3.97492	15.8	31.7692	69.2308	0.0292222	46	1.81795	6.38084	40.7151
46	1	4	Edge	TwaRdr	BBAY	BB2	TE		14.5812	13.5812	7	6	3.26353	2.26353	2.44949	6	1	100			1.48239	6.64671	44.1788
47	1	4	Edge	TwaRdr	SYDB	SB12	DI		452.728	451.728	155.545	154.545	30.2295	29.2295	4.12311	17	10.0909	90.9091	0.0196	35.4	16	5.8491	34.212
48	1	4	Edge	TwaRdr	BBAY	BB10	DI		428.175	427.175	91.72	90.72	29.2523	28.2523	5.01996	25.2	41	60	0.0316667	35.3333	1.81481	4.60839	21.2372
49	2	5	Core	TwaRdr	ALB	AL2	DI		1	0	1	0	1	0								1.06347	1.13098
50	2	5	Core	TwaRdr	SYDB	SB16	TE		2401.96	2400.96	302.714	301.714	88.535	87.535	6.19677	38.4	29.5714	71.4286	0.0203	44.6	1.98373	3.54491	12.5664
51	2	5	Core	TwaRdr	SYDB	SB12	DI		65.6687	64.6687	23.8	22.8	23.6908	22.6908	2.75681	7.6	63.5	37.5	0.0316667	34.3333	1.78132	5.93773	35.2566
52	2	5	Core	TwaRdr	BBAY	BB10	DI		43.3784	42.3784	10	9	5.70872	4.70872	3.60555	13	31.7692	69.2308			1.3004	4.60839	21.2372
53	2	5	Core	TwaRdr	BBAY	BB2	TE		702.872	701.872	138.812	137.812	179.253	178.253	4.58258	21	82.25	18.75	0.0426	56	1.06281	4.43114	19.635
54	2	5	Core	TwaRdr	ALB	AL6	TE		1	0	1	0	1	0							0.80196	4.78563	22.9023
55	2	5	Edge	TwaRdr	SYDB	SB3	TE		52.6694	51.6694	51	50	5.13355	4.13355	3.53553	12.5	1	100	0.03525	52.8	4.10284	9.83713	96.7691
56	2	5	Edge	TwaRdr	BBAY	BB1	TE		501.247	500.247	417.822	416.822	22.6027	21.6027	4.87852	23.8	3.7027	97.2973	0.0299	44.8	6.34202	9.12815	83.3231
57	2	5	Edge	TwaRdr	ALB	AL8	DI		38.1361	37.1361	11.5	10.5	11.6103	10.6103	2.16025	4.66667	26	75	0.012	46	4.19341	5.31737	28.2744
58	2	5	Edge	TwaRdr	BBAY	BB3	DI		1	0	1	0	1	0							4.95986	4.51976	20.4283
59	2	5	Edge	TwaRdr	SYDB	SB14	DI		264.688	263.688	32.5	31.5	59.5973	58.5973	3	9	51	50	0.018	31.5	1.75968	3.45629	11.9459
60	2	5	Edge	TwaRdr	ALB	AL9	TE		19.0815	18.0815	7	6	7.02716	6.02716	1.73205	3	1	100	0.024	54	1.43823	5.76048	33.1832
61	2	6	Core	TcoRdr	SYDB	SB12	DI		16.3224	15.3224	7.76923	6.76923	3.26353	2.26353	2.82843	8	16.3846	84.6154	0.0242	36.4	3.18878	6.64671	44.1788
62	2	6	Core	TcoRdr	SYDB	SB16	TE		1085.06	1084.06	371.88	370.88	112.072	111.072	3.49285	12.2	21	80	0.0276	40.6	1.41928	5.8491	34.212
63	2	6	Core	TcoRdr	BBAY	BB3	DI		9.26062	8.26062	4	3	3.75354	2.75354	2	4	26	75			1.97391	6.02635	36.3169
64	2	6	Core	TcoRdr	BBAY	BB2	TE		406.609	405.609	210.011	209.011	33.9904	32.9904	3.82099	14.6	16.7895	84.2105	0.0446	41.2	4.89788	7.17845	51.5301
65	2	6	Core	TcoRdr	ALB	AL2	DI		1	0	1	0	1	0							2.36686	1.9497	3.80134
66	2	6	Core	TcoRdr	ALB	AL9	TE		49.0536	48.0536	27	26	2.84822	1.84822	5.09902	26	1	100	0.013	55	3.21362	7.35569	54.1062
67	2	6	Edge	TcoRdr	BBAY	BB10	DI		1874.85	1873.85	496.088	495.088	110.762	109.762	4.40454	19.4	13	88	0.0344	40.8	2.74612	5.14012	26.4209
68	2	6	Edge	TcoRdr	ALB	AL6	TE		36.8223	35.8223	54.58	53.58	3.00573	2.00573	4.3589	19	7	94			4.3719	12.2299	149.572
69	2	6	Edge	TcoRdr	SYDB	SB14	DI		1059.26	1058.26	751.12	750.12	50.3776	49.3776	4.77493	22.8	7	94	0.0323	45.4	8.92469	8.41917	70.8824
70	2	6	Edge	TcoRdr	BBAY	BB1	TE		1710.75	1709.75	621.928	620.928	61.5779	60.5779	5.42218	29.4	5	96	0.0448	41.6	4.19509	6.02635	36.3169
71	2	6	Edge	TcoRdr	ALB	AL8	DI		1	0	1	0	1	0			17.6667	83.3333	0.0354	59.8	3.45368	5.58324	31.1725
72	2	6	Edge	TcoRdr	SYDB	SB3	TE		444.906	443.906	315.651	314.651	22.1618	21.1618	4.69042	22	5.65116	95.3488	0.0318	43	2.51532	8.41917	70.8824
73	2	7	Core	TwaRco	BBAY	BB3	DI		127.674	126.674	125.8	124.8	9.12013	8.12013	3.94968	15.6	1	100	0.03125	40.25	4.38257	9.92575	98.5206
74	2	7	Core	TwaRco	BBAY	BB1	TE		1962.84	1961.84	1667.56	1666.56	57.5046	56.5046	6.58787	43.4	21	80	0.0429	45	2.49055	9.21677	84.9489
75	2	7	Core	TwaRco	SYDB	SB3	TE		3613.18	3612.18	2002.79	2001.79	47.9163	46.9163	8.95545	80.2	5	96	0.0302	46.2	7.11111	7.44431	55.4178
76	2	7	Core	TwaRco	ALB	AL8	DI		23.5559	22.5559	13.5	12.5	4.60895	3.60895	3.53553	12.5	51	50	0.0375	43.5	2.77778	7.44431	55.4178
77	2	7	Core	TwaRco	ALB	AL9	TE		1079.43	1078.43	295.84	294.84	48.5498	47.5498	5.19615	27	17	84			4.40851	5.22874	27.3398
78	2	7	Core	TwaRco	SYDB	SB14	DI		79.9926	78.9926	31.4	30.4	13.9922	12.9922	2.75681	7.6	21	80	0.032	43.4	2.83145	6.2036	38.4846
79	2	7	Edge	TwaRco	BBAY	BB2	TE		2636.18	2635.18	2738.14	2737.14	55.8767	54.8767	7	49	3	98	0.0454	47.5332	3.87766	10.1916	103.869
80	2	7	Edge	TwaRco	ALB	AL6	TE		27.8681	26.8681	27	26	3.06677	2.06677	3.60555	13	1	100	0.0294444	50.8	2.88065	9.83713	96.7691
81	2	7	Edge	TwaRco	SYDB	SB12	DI		393.235	392.235	250.529	249.529	23.0066	22.0066	4.49444	20.2	12.7647	88.2353	0.0326	47.2	3.77853	7.97605	63.6174
82	2	7	Edge	TwaRco	SYDB	SB16	TE		2694.37	2693.37	1493.61	1492.61	47.9163	46.9163	7.73305	59.8	5	96	0.0327	55.6	3.02457	7.44431	55.4178
83	2	7	Edge	TwaRco	ALB	AL2	DI		1	0	1	0	1	0							4.17233	10.1916	103.869
84	2	7	Edge	TwaRco	BBAY	BB10	DI		4970.63	4969.63	3982.6	3981.6	70.8963	69.8963	8.88819	79	11	90	0.046	40.6173	4.26604	8.9509	80.1187
85	2	8	Core	TcoRco	BBAY	BB10	DI		6154.29	6153.29	4454.9	4453.9	136.392	135.392	7.73305	59.8	25	76	0.0261	44.6	5.53633	8.50779	72.3825
86	2	8	Core	TcoRco	ALB	AL8	DI		645.75	644.75	670.696	669.696	16.404	15.404	6.60303	43.6	5	96	0.0304	48.2	27.0777	10.1916	103.869
87	2	8	Core	TcoRco	ALB	AL6	TE		249.649	248.649	440.4	439.4	8.35648	7.35648	5.81378	33.8	1	100	0.0628	69	8.48336	13.2934	176.715
88	2	8	Core	TcoRco	BBAY	BB1	TE		8003.54	8002.54	1700.52	1699.52	137.553	136.553	7.73305	59.8	3	98	0.0443	40.4	3.70919	4.60839	21.2372
89	2	8	Core	TcoRco	SYDB	SB3	TE		787.31	786.31	181.083	180.083	35.931	34.931	5.21536	27.2	18.2414	82.7586	0.0241	40.6	5.37125	4.78563	22.9023
90	2	8	Core	TcoRco	SYDB	SB14	DI		2045.24	2044.24	504.5	503.5	78.1412	77.1412	5.63915	31.8	17.6667	83.3333	0.0331	43.2	1.9025	4.96288	24.6301
91	2	8	Edge	TcoRco	BBAY	BB2	TE		3770.01	3769.01	4626.28	4625.28	54.7815	53.7815	8.544	73	5	96	0.0414	60	8.37245	11.0778	122.719
92	2	8	Edge	TcoRco	SYDB	SB16	TE		2900.06	2899.06	963	962	79.353	78.353	6.08276	37	1	100	0.0384	45.2	3.81012	5.76048	33.1832
93	2	8	Edge	TcoRco	SYDB	SB12	DI		93.7623	92.7623	82.8605	81.8605	10.0654	9.06541	6.32456	40	75.4186	25.5814	0.0305	43.8	14.3316	9.39402	88.2475
94	2	8	Edge	TcoRco	ALB	AL2	DI		103.232	102.232	120.508	119.508	3.56632	2.56632	6.58027	43.3	9	92	0.0443	47.4	13.8348	10.812	116.899
95	2	8	Edge	TcoRco	BBAY	BB3	DI		5961.15	5960.15	866.536	865.536	193.81	192.81	5.79655	33.6	9	92	0.0326	51.6	3.89067	3.81078	14.522
96	2	8	Edge	TcoRco	ALB	AL9	TE		172.579	171.579	211.56	210.56	7.51897	6.51897	5.31037	28.2	7.66667	93.3333	0.0305	61	9.02887	11.0778	122.719
97	3	9	Core	TwaRco	ALB	AL2	DI		1	0	1	0	1	0							10.8466	4.87425	23.7584
98	3	9	Core	TwaRco	SYDB	SB12	DI		1691.09	1690.09	2715.4	2714.4	41.4716	40.4716	7.22496	52.2	21	80	0.0338	44.8	14.0871	12.6731	160.606
99	3	9	Core	TwaRco	BBAY	BB3	DI		1858.71	1857.71	617.448	616.448	43.1901	42.1901	7.15542	51.2	15	86	0.0441	44.6	2.8504	5.76048	33.1832
100	3	9	Core	TwaRco	SYDB	SB16	TE		23687.8	23686.8	2977.58	2976.58	295.436	294.436	9.15423	83.8	5	96	0.0335	44.1883	1.42571	3.54491	12.5664
101	3	9	Core	TwaRco	ALB	AL6	TE		1	0	1	0	1	0							3.20784	7.44431	55.4178
102	3	9	Core	TwaRco	BBAY	BB1	TE		5385.98	5384.98	2317	2316	140.507	139.507	6.21289	38.6	1	100	0.0447	43.9989	5.41513	6.55809	43.0085
103	3	9	Edge	TwaRco	BBAY	BB10	DI		1999.99	1998.99	2337.8	2336.8	40.3502	39.3502	7.12741	50.8	1	100	0.0254	44.4	8.64218	10.812	116.899
104	3	9	Edge	TwaRco	BBAY	BB2	TE		6397.74	6396.74	4440.2	4439.2	103.309	102.309	7.98749	63.8	3	98	0.0505	51.2	3.60616	8.33054	69.3979
105	3	9	Edge	TwaRco	ALB	AL9	TE		132.907	131.907	102.538	101.538	3.59818	2.59818	7.4162	55	8.69231	92.3077	0.0431	64.4	7.00692	8.77366	76.9771
106	3	9	Edge	TwaRco	SYDB	SB14	DI		108.194	107.194	48.3571	47.3571	12.3177	11.3177	3.19374	10.2	8.14286	92.8571	0.0278	35.5395	5.3916	6.64671	44.1788
107	3	9	Edge	TwaRco	ALB	AL8	DI		406.724	405.724	393.616	392.616	10.3005	9.30049	7.29383	53.2	19	82	0.0459	49.0941	9.45435	9.83713	96.7691
108	3	9	Edge	TwaRco	SYDB	SB3	TE		3427.86	3426.86	2692.46	2691.46	55.7492	54.7492	8.07465	65.2	5	96	0.0458	47.8	12.4861	8.86228	78.54
109	3	10	Core	TcoRco	BBAY	BB2	TE		9026.01	9025.01	5615.6	5614.6	108.697	107.697	9.15423	83.8	1	100	0.0523	56.6	6.50323	7.88743	62.2115
110	3	10	Core	TcoRco	ALB	AL9	TE		464.546	463.546	245.8	244.8	12.3614	11.3614	6.57267	43.2	6.55556	94.4444	0.0593	57	8.89124	7.26707	52.8103
111	3	10	Core	TcoRco	SYDB	SB12	DI		585.59	584.59	201	200	24.3836	23.3836	5	25	1	100	0.0367	48	7.13993	5.8491	34.212
112	3	10	Core	TcoRco	BBAY	BB10	DI		548.544	547.544	283.15	282.15	22.3467	21.3467	5.6921	32.4	21.8333	79.1667	0.0293	42	7.09942	7.17845	51.5301
113	3	10	Core	TcoRco	SYDB	SB3	TE		2718.36	2717.36	4184.06	4183.06	36.079	35.079	9.17606	84.2	9	92	0.0447	50.8	10.6996	12.4072	153.938
114	3	10	Core	TcoRco	ALB	AL2	DI		1	0	1	0	1	0							3.46133	3.54491	12.5664
115	3	10	Edge	TcoRco	SYDB	SB16	TE		4532.2	4531.2	1949.8	1948.8	117.256	116.256	6.37181	40.6	5	96	0.0511	51.8	5.96456	6.55809	43.0085
116	3	10	Edge	TcoRco	ALB	AL6	TE		71.8087	70.8087	60	59	7.00074	6.00074	3.43511	11.8	1	100	0.041	52.3333	4.22668	9.12815	83.3231
117	3	10	Edge	TcoRco	BBAY	BB3	DI		1092.58	1091.58	549.688	548.688	28.852	27.852	6.52687	42.6	9	92	0.0414	48.4	6.79052	7.08982	50.2656
118	3	10	Edge	TcoRco	ALB	AL8	DI		48.858	47.858	23.2857	22.2857	5.29495	4.29495	3.60555	13	15.2857	85.7143	0.04	58.6	9.04694	6.82396	46.5664
119	3	10	Edge	TcoRco	BBAY	BB1	TE		7809.89	7808.89	4432.17	4431.17	127.883	126.883	7.92465	62.8	3	98	0.0478	47	5.45299	7.53294	56.7452
120	3	10	Edge	TcoRco	SYDB	SB14	DI		597.688	596.688	199	198	34.1494	33.1494	4.64758	21.6	17.6667	83.3333	0.039	44	2.07718	5.76048	33.1832
121	3	11	Core	TwaRdr	SYDB	SB3	TE		773.405	772.405	298.257	297.257	45.1735	44.1735	4.51664	20.4	15.2857	85.7143	0.024	43	2.20879	6.2036	38.4846
122	3	11	Core	TwaRdr	BBAY	BB3	DI		4993.62	4992.62	1275	1274	157.754	156.754	6.03324	36.4	13.5	87.5	0.0239	42.2	3.21289	5.0515	25.5176
123	3	11	Core	TwaRdr	BBAY	BB1	TE		1554.74	1553.74	370.143	369.143	64.1357	63.1357	5.21536	27.2	10.5238	90.4762	0.0408	48.2	2.93572	4.87425	23.7584
124	3	11	Core	TwaRdr	ALB	AL9	TE		25.1135	24.1135	10.28	9.28	3.59844	2.59844	4	16	43	58			2.7128	6.2036	38.4846
125	3	11	Core	TwaRdr	ALB	AL8	DI		151.737	150.737	19.0069	18.0069	26.1131	25.1131	2.94449	8.67	31.7692	69.2308	0.0306667	45.4	1.57256	3.45629	11.9459
126	3	11	Core	TwaRdr	SYDB	SB14	DI		250.408	249.408	73.8889	72.8889	28.3741	27.3741	3.69685	13.6667	34.3333	66.6667	0.027	39.3333	3.33554	5.40599	29.2247
127	3	11	Edge	TwaRdr	SYDB	SB16	TE		79.5948	78.5948	9	8	20.6487	19.6487	2.44949	6	34.3333	66.6667	0.0295	45.6667	0.902249	3.19042	10.1788
128	3	11	Edge	TwaRdr	ALB	AL2	DI		1	0	1	0	1	0							2.11204	3.72216	13.8545
129	3	11	Edge	TwaRdr	BBAY	BB2	TE		1252.94	1251.94	391.261	390.261	55.5352	54.5352	5.13809	26.4	14.0435	86.9565	0.0398	43	4.7521	5.58324	31.1725
130	3	11	Edge	TwaRdr	SYDB	SB12	DI		194.76	193.76	21.8333	20.8333	28.9015	27.9015	2.88675	8.33333	17.6667	83.3333	0.019	36	1.29609	3.27904	10.7521
131	3	11	Edge	TwaRdr	BBAY	BB10	DI		119.835	118.835	34.6	33.6	22.2206	21.2206	3.34664	11.2	51	50	0.037	45	3.02457	5.31737	28.2744
132	3	11	Edge	TwaRdr	ALB	AL6	TE		658.33	657.33	130.067	129.067	41.7436	40.7436	4.91935	24.2	34.3333	66.6667	0.0263333	51.3333	3.03512	4.43114	19.635
133	3	12	Core	TcoRdr	BBAY	BB2	TE		3581.95	3580.95	428.778	427.778	185.163	184.163	4.58258	21	8.40741	92.5926	0.0343	47.6	1.15429	3.45629	11.9459
134	3	12	Core	TcoRdr	ALB	AL8	DI		1	0	1	0	1	0								0.443114	0.19635
135	3	12	Core	TcoRdr	BBAY	BB10	DI		619.677	618.677	86.7143	85.7143	58.7432	57.7432	3.87298	15	29.5714	71.4286	0.03	37.2	1.3687	3.72216	13.8545
136	3	12	Core	TcoRdr	ALB	AL6	TE		182.641	181.641	42.6	41.6	35.931	34.931	2.28035	5.2	1	100	0.0514	50	2.42175	4.78563	22.9023
137	3	12	Core	TcoRdr	SYDB	SB16	TE		785.691	784.691	125.8	124.8	76.4511	75.4511	3.2249	10.4	1	100	0.0348	47	3.45776	3.98803	15.9044
138	3	12	Core	TcoRdr	SYDB	SB14	DI		95.1743	94.1743	6	5	38.6697	37.6697	1.73205	3	17.6667	83.3333			2.08642	2.30419	5.3093
139	3	12	Edge	TcoRdr	BBAY	BB3	DI		2543.29	2542.29	818.855	817.855	153.316	152.316	4.51664	20.4	19.1818	81.8182	0.0268	41.8	4.77117	5.67186	32.17
140	3	12	Edge	TcoRdr	ALB	AL9	TE		37.955	36.955	11.8	10.8	7.84352	6.84352	2.44949	6	11	90			1.11766	5.40599	29.2247
141	3	12	Edge	TcoRdr	SYDB	SB12	DI		527.769	526.769	46.0545	45.0545	82.8426	81.8426	3.43511	11.8	46.4545	54.5455	0.0245	49.4	2.15111	2.92455	8.55301
142	3	12	Edge	TcoRdr	BBAY	BB1	TE		1449.31	1448.31	263.08	262.08	133.629	132.629	3.34664	11.2	3.5	97.5	0.0502	45.6	2.25	4.25389	18.0956
143	3	12	Edge	TcoRdr	ALB	AL2	DI		1	0	1	0	7.57664	6.57664	3.74166	14	101	0			6.32163	3.8994	15.2053
144	3	12	Edge	TcoRdr	SYDB	SB3	TE		257.154	256.154	123.4	122.4	36.577	35.577	2.68328	7.2	1	100	0.0322	41	3.86019	6.91258	47.7837
145	4	13	Core	TwaRdr	BBAY	BB1	TE		1537.27	1536.27	464.812	463.812	73.8699	72.8699	4.73286	22.4	6.88235	94.1176	0.0401	46.2	2.03144	5.49461	30.1908
146	4	13	Core	TwaRdr	BBAY	BB3	DI		893.136	892.136	288	287	16.5424	15.5424	8.02496	64.4	11.8696	89.1304	0.0341	36.6	8.31101	5.67186	32.17
147	4	13	Core	TwaRdr	ALB	AL6	TE		405.418	404.418	65.32	64.32	38.7255	37.7255	3.6606	13.4	21	80			1.97754	3.98803	15.9044
148	4	13	Core	TwaRdr	SYDB	SB16	TE		616.784	615.784	147.3	146.3	80.9719	79.9719	2.96648	8.8	13.5	87.5	0.0285	39.6	2.51227	4.87425	23.7584
149	4	13	Core	TwaRdr	ALB	AL8	DI		619.838	618.838	200.08	199.08	28.9764	27.9764	5.62139	31.6	31	70			1.5625	5.67186	32.17
150	4	13	Core	TwaRdr	SYDB	SB14	DI		164.685	163.685	15	14	59.459	58.459	2.04939	4.2	34.3333	66.6667			1.68795	2.92455	8.55301
151	4	13	Edge	TwaRdr	SYDB	SB3	TE		103.92	102.92	52.7333	51.7333	16.9155	15.9155	4.40454	19.4	67.6667	33.3333	0.04275	35.75	5.87695	7.08982	50.2656
152	4	13	Edge	TwaRdr	ALB	AL9	TE		1	0	1	0	11.3938	10.3938	3.16228	10	101	0			3.22156	6.2036	38.4846
153	4	13	Edge	TwaRdr	ALB	AL2	DI		99.7408	98.7408	39	38	3.59844	2.59844	6.16441	38	1	100	0.0375	43	7.19308	6.2036	38.4846
154	4	13	Edge	TwaRdr	BBAY	BB10	DI		6088.54	6087.54	804.712	803.712	107.04	106.04	7.73305	59.8	5	96	0.0307	39.2	4.75611	3.63353	13.2026
155	4	13	Edge	TwaRdr	SYDB	SB12	DI		1	0	1	0	354.677	353.677	2.82843	8	101	0			0.398892	0.531737	0.282744
156	4	13	Edge	TwaRdr	BBAY	BB2	TE		1404.97	1403.97	466.882	465.882	133.597	132.597	3.4641	12	12.7647	88.2353	0.0303	37.8	1.24305	5.76048	33.1832
157	4	14	Core	TcoRco	ALB	AL8	DI		1661.48	1660.48	353.64	352.64	76.3394	75.3394	4.77493	22.8	4.33333	96.6667	0.046	45.2	1.20861	4.60839	21.2372
158	4	14	Core	TcoRco	BBAY	BB1	TE		6650.12	6649.12	2708.2	2707.2	116.436	115.436	7.74597	60	5	96	0.0581	52.2	6.1218	6.38084	40.7151
159	4	14	Core	TcoRco	BBAY	BB3	DI		9490.63	9489.63	1578.09	1577.09	223.636	222.636	6.66333	44.4	5	96	0.0429	42.2	2.04082	4.07665	16.6191
160	4	14	Core	TcoRco	SYDB	SB12	DI		3380.86	3379.86	514.92	513.92	132.533	131.533	5.4037	29.2	13	88	0.0307	41.6	2.67547	3.8994	15.2053
161	4	14	Core	TcoRco	ALB	AL9	TE		17.3957	16.3957	41.8	40.8	3.41113	2.41113	4.51664	20.4	67.6667	33.3333	0.0435	58.6667	7.47615	15.7749	248.846
162	4	14	Core	TcoRco	SYDB	SB16	TE		1609.94	1608.94	602.63	601.63	67.8576	66.8576	5.19615	27	11.8696	89.1304	0.0309	44.6	2.91699	6.11497	37.3929
163	4	14	Edge	TcoRco	ALB	AL2	DI		119.379	118.379	19	18	20.7299	19.7299	3.4641	12	51	50	0.027	45	4.56216	3.8994	15.2053
164	4	14	Edge	TcoRco	BBAY	BB10	DI		4821.88	4820.88	637.48	636.48	137.337	136.337	6.38749	40.8	14.3333	86.6667	0.0316	38	2.6896	3.63353	13.2026
165	4	14	Edge	TcoRco	SYDB	SB3	TE		1834.05	1833.05	1743.01	1742.01	44.1427	43.1427	6.72309	45.2	7	94	0.0329	47.2	3.15794	9.74851	95.0334
166	4	14	Edge	TcoRco	ALB	AL6	TE		1	0	1	0	9.12013	8.12013			8.14286	92.8571	0.0499	63.6	1.60521	4.96288	24.6301
167	4	14	Edge	TcoRco	BBAY	BB2	TE		10706.2	10705.2	2637.7	2636.7	208.063	207.063	7.4162	55	7	94	0.046	53.8	1.23948	4.96288	24.6301
168	4	14	Edge	TcoRco	SYDB	SB14	DI		508.536	507.536	196.323	195.323	32.1813	31.1813	4.28952	18.4	12.5385	88.4615	0.0303	39.6667	4.11678	6.2036	38.4846
169	4	15	Core	TcoRdr	BBAY	BB10	DI		520.379	519.379	69.5714	68.5714	31.2971	30.2971	4.89898	24	29.5714	71.4286	0.0271429	44.6	3.47314	3.63353	13.2026
170	4	15	Core	TcoRdr	SYDB	SB3	TE		784.339	783.339	253	252	44.5188	43.5188	4.24264	18	1	100	0.0301	42.2	3.21383	5.67186	32.17
171	4	15	Core	TcoRdr	BBAY	BB2	TE		3504.28	3503.28	745	744	142.261	141.261	4.97996	24.8	1	100	0.044	47.4	1.98588	4.60839	21.2372
172	4	15	Core	TcoRdr	ALB	AL2	DI		1	0	1	0	1	0							1.82615	5.31737	28.2744
173	4	15	Core	TcoRdr	SYDB	SB12	DI		1	0	1	0	1	0							3.7461	2.65868	7.0686
174	4	15	Core	TcoRdr	ALB	AL6	TE		1	0	1	0	1	0							1.13346	2.48144	6.15754
175	4	15	Edge	TcoRdr	SYDB	SB14	DI		2742.52	2741.52	399.125	398.125	173.152	172.152	4.42719	19.6	19.75	81.25	0.0222	37	1.57162	3.81078	14.522
176	4	15	Edge	TcoRdr	ALB	AL8	DI		2295.09	2294.09	488.2	487.2	118.718	117.718	4.81664	23.2	17	84	0.0436	63.6	2.05208	4.60839	21.2372
177	4	15	Edge	TcoRdr	BBAY	BB3	DI		52.4439	51.4439	13.2222	12.2222	5.20905	4.20905	4.69042	22	45.4444	55.5556	0.0315	42.8	1.79952	4.87425	23.7584
178	4	15	Edge	TcoRdr	BBAY	BB1	TE		5339.21	5338.21	1411.4	1410.4	163.75	162.75	5.72713	32.8	1	100	0.0443	45.8	2.58132	5.14012	26.4209
179	4	15	Edge	TcoRdr	SYDB	SB16	TE		137.166	136.166	39.5	38.5	15.1471	14.1471	3.24037	10.5	9.33333	91.6667	0.03775	49	7.43802	5.31737	28.2744
180	4	15	Edge	TcoRdr	ALB	AL9	TE		253.42	252.42	48.6	47.6	38.1206	37.1206	2.60768	6.8	1	100	0.028	65	1.37417	4.34252	18.8575
181	4	16	Core	TwaRco	SYDB	SB3	TE		1013.91	1012.91	510.143	509.143	32.8309	31.8309	5.74456	33	4.57143	96.4286	0.0331	48.6	5.56904	7.08982	50.2656
182	4	16	Core	TwaRco	ALB	AL9	TE		237.848	236.848	161.889	160.889	8.3606	7.3606	6.01664	36.2	12.1111	88.8889	0.0431	62	11.6904	8.24192	67.9292
183	4	16	Core	TwaRco	BBAY	BB10	DI		2220.8	2219.8	436.857	435.857	77.3942	76.3942	6.72309	45.2	36.7143	64.2857	0.0309	45	2.70516	4.43114	19.635
184	4	16	Core	TwaRco	ALB	AL2	DI		1	0	1	0	1	0							11.2801	11.7868	138.929
185	4	16	Core	TwaRco	BBAY	BB2	TE		10344.4	10343.4	1646.06	1645.06	214.778	213.778	7.0993	50.4	5	96	0.0483	54.6	4.81856	3.98803	15.9044
186	4	16	Core	TwaRco	SYDB	SB14	DI		956.719	955.719	253.509	252.509	46.4187	45.4187	4.97996	24.8	16.1515	84.8485	0.0273	43.6	5.3396	5.14012	26.4209
187	4	16	Edge	TwaRco	ALB	AL6	TE		28.2899	27.2899	26	25	2.0916	1.0916	5	25	1	100	0.0438	63	7.07612	9.57126	91.6091
188	4	16	Edge	TwaRco	BBAY	BB3	DI		472.617	471.617	117.16	116.16	21.3003	20.3003	5.13809	26.4	13	88	0.0277	48	2.37992	4.96288	24.6301
189	4	16	Edge	TwaRco	SYDB	SB12	DI		114.177	113.177	9	8	29.2941	28.2941	2.82843	8	51	50	0.0266667	30.6667	1.8595	2.65868	7.0686
190	4	16	Edge	TwaRco	BBAY	BB1	TE		2107.26	2106.26	765.928	764.928	67.0849	66.0849	5.76194	33.2	5	96	0.0419	44.4	2.77778	6.02635	36.3169
191	4	16	Edge	TwaRco	ALB	AL8	DI		72.0277	71.0277	44.2	43.2	9.22079	8.22079	3.4641	12	29	72			7.3316	7.79881	60.8214
192	4	16	Edge	TwaRco	SYDB	SB16	TE		393.757	392.757	127.35	126.35	60.0613	59.0613	2.75681	7.6	13.5	87.5	0.0242857	39	5.4162	5.67186	32.17
193	5	17	Core	TwaRco	BBAY	BB10	DI		6866.66	6865.66	952.2	951.2	210.319	209.319	5.72713	32.8	1	100	0.0266	42.8	3.61172	3.72216	13.8545
194	5	17	Core	TwaRco	SYDB	SB3	TE		9539.36	9538.36	3671.8	3670.8	120.528	119.528	9.16515	84	6	95	0.0346	47.2	3.69822	6.2036	38.4846
195	5	17	Core	TwaRco	BBAY	BB1	TE		5858.52	5857.52	1826.94	1825.94	110.07	109.07	7.4027	54.8	3	98	0.0491	53.2	2.65008	5.58324	31.1725
196	5	17	Core	TwaRco	ALB	AL8	DI		438.894	437.894	169.522	168.522	26.9844	25.9844	4.51664	20.4	18.3913	82.6087	0.0423	51.4	2.31569	6.2036	38.4846
197	5	17	Core	TwaRco	ALB	AL6	TE		69.7705	68.7705	29	28	3.45609	2.45609	5.2915	28	1	100	0.0462857	60.4	3.53401	6.38084	40.7151
198	5	17	Core	TwaRco	SYDB	SB12	DI		2282.81	2281.81	2581.68	2580.68	47.8622	46.8622	7.19722	51.8	7	94	0.0332	53	7.60999	10.6347	113.098
199	5	17	Edge	TwaRco	BBAY	BB2	TE		7765.77	7764.77	1291.43	1290.43	283.808	282.808	5.93296	35.2	23	78	0.038	57.2	2.79802	4.07665	16.6191
200	5	17	Edge	TwaRco	SYDB	SB16	TE		5288.16	5287.16	2725.48	2724.48	65.0402	64.0402	9.27362	86	5	96	0.0396	46.4	10.1696	7.17845	51.5301
201	5	17	Edge	TwaRco	SYDB	SB14	DI		3384	3383	665.253	664.253	148.695	147.695	5.05964	25.6	11.5263	89.4737	0.0347	47.2	1.17635	4.43114	19.635
202	5	17	Edge	TwaRco	ALB	AL2	DI		1	0	1	0	1	0							5.14401	5.8491	34.212
203	5	17	Edge	TwaRco	BBAY	BB3	DI		30152.3	30151.3	3789.93	3788.93	367.056	366.056	9.67471	93.6	13	88	0.032	46.8	6.92521	3.54491	12.5664
204	5	17	Edge	TwaRco	ALB	AL9	TE		14.2261	13.2261	7	6	3.20436	2.20436	2.44949	6	1	100			6.08872	6.73533	45.3647
205	5	18	Core	TcoRdr	SYDB	SB3	TE		951.238	950.238	953.972	952.972	35.8996	34.8996	5.81378	33.8	20.4444	80.5556	0.0496	45	4.63274	10.0144	100.288
206	5	18	Core	TcoRdr	SYDB	SB14	DI		819.591	818.591	298.287	297.287	61.5779	60.5779	3.84708	14.8	9.69565	91.3043	0.0292	37.6	3.48992	6.02635	36.3169
207	5	18	Core	TcoRdr	BBAY	BB1	TE		2025.09	2024.09	757.864	756.864	49.1375	48.1375	6.61816	43.8	5	96	0.0501	49.4	2.83224	6.11497	37.3929
208	5	18	Core	TcoRdr	BBAY	BB3	DI		1696.05	1695.05	403.716	402.716	47.2995	46.2995	6.13188	37.6	3.63158	97.3684	0.042	51.2	3.42936	4.87425	23.7584
209	5	18	Core	TcoRdr	ALB	AL6	TE		53.9963	52.9963	17	16	4.31227	3.31227	4.47214	20	21	80	0.0215	58.25	3.13796	5.49461	30.1908
210	5	18	Core	TcoRdr	ALB	AL8	DI		77.3942	76.3942	39.4	38.4	12.9366	11.9366	2.52982	6.4	1	100	0.035	57.5	2.49965	7.08982	50.2656
211	5	18	Edge	TcoRdr	SYDB	SB16	TE		1035.17	1034.17	398.996	397.996	76.3548	75.3548	3.82099	14.6	7	94	0.0487	50.4	2.20879	6.2036	38.4846
212	5	18	Edge	TcoRdr	BBAY	BB10	DI		222.695	221.695	57.5714	56.5714	12.7566	11.7566	4.69042	22	15.2857	85.7143	0.0256833	42.6	1.9048	5.0515	25.5176
213	5	18	Edge	TcoRdr	BBAY	BB2	TE		3075.87	3074.87	870.4	869.4	54.0515	53.0515	7.93725	63	9	92	0.04	45.8312	2.45417	5.31737	28.2744
214	5	18	Edge	TcoRdr	ALB	AL2	DI		1	0	1	0	1	0							1.21565	3.81078	14.522
215	5	18	Edge	TcoRdr	SYDB	SB12	DI		109.785	108.785	25	24	14.5981	13.5981	2.82843	8	1	100	0.044	36.5684	1.75563	4.69701	22.0619
216	5	18	Edge	TcoRdr	ALB	AL9	TE		432.755	431.755	89.2	88.2	35.2663	34.2663	3.54965	12.6	1	100	0.034	49.7716	1.31939	4.51976	20.4283
217	5	19	Core	TcoRco	ALB	AL2	DI		1	0	1	0	1	0							5.42935	2.12695	4.5239
218	5	19	Core	TcoRco	SYDB	SB14	DI		442.073	441.073	87.6047	86.6047	36.6506	35.6506	3.89872	15.2	19.6047	81.3953	0.0286	43.9535	2.35237	4.43114	19.635
219	5	19	Core	TcoRco	ALB	AL9	TE		93.6647	92.6647	62.6	61.6	11.5301	10.5301	2.96648	8.8	1	100	0.0336667	53.7413	5.08458	8.1533	66.4763
220	5	19	Core	TcoRco	BBAY	BB3	DI		5424.49	5423.49	2865.16	2864.16	97.5721	96.5721	7.89937	62.4	11	90	0.0311	40.6	2.51563	7.26707	52.8103
221	5	19	Core	TcoRco	BBAY	BB2	TE		14143.4	14142.4	1210.6	1209.6	527.131	526.131	5.2915	28	5	96	0.0389	55.8	0.964605	2.92455	8.55301
222	5	19	Core	TcoRco	SYDB	SB16	TE		6830.64	6829.64	1342	1341	230.183	229.183	5.45894	29.8	1	100	0.0444	48.8	0.625901	4.43114	19.635
223	5	19	Edge	TcoRco	ALB	AL8	DI		736.883	735.883	602.312	601.312	24.2521	23.2521	5.86515	34.4	9	92	0.0428	48.2	3.96881	9.03953	81.713
224	5	19	Edge	TcoRco	ALB	AL6	TE		40.7721	39.7721	31	30	7.62868	6.62868	2.89828	8.4	29.5714	71.4286	0.0354	50.2	3.34289	8.68503	75.4298
225	5	19	Edge	TcoRco	BBAY	BB1	TE		1992.44	1991.44	682.312	681.312	71.1508	70.1508	5.49545	30.2	7	94	0.0548	53	2.13212	5.8491	34.212
226	5	19	Edge	TcoRco	SYDB	SB12	DI		378.35	377.35	114.925	113.925	24.1859	23.1859	4.31277	18.6	13.5	87.5	0.0244	43.6	2.56662	5.49461	30.1908
227	5	19	Edge	TcoRco	BBAY	BB10	DI		6306.17	6305.17	1392.04	1391.04	159.645	158.645	6.57267	43.2	9	92	0.0313	46.2	2.38761	4.69701	22.0619
228	5	19	Edge	TcoRco	SYDB	SB3	TE		835.327	834.327	643.24	642.24	20.4863	19.4863	6.67832	44.6	5	96	0.0366	40.4	5.27613	8.77366	76.9771
229	5	20	Core	TwaRdr	SYDB	SB12	DI		1	0	1	0	1	0							2.56	4.60839	21.2372
230	5	20	Core	TwaRdr	BBAY	BB2	TE		255.706	254.706	59.3333	58.3333	22.8319	21.8319	3.74166	14	17.6667	83.3333	0.0352	45.2	2.5374	4.78563	22.9023
231	5	20	Core	TwaRdr	ALB	AL2	DI		1	0	1	0	7.62454	6.62454	2.44949	6	101	0			2.27562	5.49461	30.1908
232	5	20	Core	TwaRdr	SYDB	SB16	TE		200.93	199.93	31.4	30.4	27.3065	26.3065	3.08221	9.5	21	80			1.81055	3.8994	15.2053
233	5	20	Core	TwaRdr	ALB	AL9	TE		1	0	1	0	1	0							1.07015	2.65868	7.0686
234	5	20	Core	TwaRdr	BBAY	BB10	DI		997.977	996.977	81.1818	80.1818	63.1698	62.1698	5.01996	25.2	37.3636	63.6364	0.0214286	40.6	2.77778	2.83593	8.0425
235	5	20	Edge	TwaRdr	BBAY	BB3	DI		377.697	376.697	81	80	38.6697	37.6697	3.16228	10	1	100	0.013	39.4416	2.12163	4.60839	21.2372
236	5	20	Edge	TwaRdr	SYDB	SB3	TE		55.864	54.864	15	14	4.91886	3.91886	5.2915	28	51	50	0.031	39.75	1.89561	5.0515	25.5176
237	5	20	Edge	TwaRdr	BBAY	BB1	TE		173.457	172.457	51.4	50.4	21.5306	20.5306	2.89828	8.4	1	100	0.0398571	39.0089	2.80839	5.40599	29.2247
238	5	20	Edge	TwaRdr	ALB	AL6	TE		1	0	1	0	1	0							1.37867	5.31737	28.2744
239	5	20	Edge	TwaRdr	ALB	AL8	DI		15.4358	14.4358	3	2	8.21789	7.21789	2	4	51	50	0.022	48	1.75542	3.72216	13.8545
240	5	20	Edge	TwaRdr	SYDB	SB14	DI		1580.82	1579.82	144.435	143.435	89.1133	88.1133	5.03984	25.4	30.4118	70.5882	0.0295	41.7995	1.57405	3.01318	9.07922
241	6	21	Core	TcoRco	SYDB	SB16	TE		1928.24	1927.24	410.292	409.292	90.4656	89.4656	4.69042	22	3.08333	97.9167	0.0365	43	1.21373	4.60839	21.2372
242	6	21	Core	TcoRco	ALB	AL2	DI		58.4484	57.4484	12.28	11.28	6.09295	5.09295	3.4641	12	7	94	0.0343	47.2	1.69542	4.43114	19.635
243	6	21	Core	TcoRco	BBAY	BB3	DI		7521.05	7520.05	2420.2	2419.2	156.424	155.424	7.0993	50.4	5	96	0.033	39.2	3.85412	5.67186	32.17
244	6	21	Core	TcoRco	SYDB	SB12	DI		9793.26	9792.26	2588.2	2587.2	167.535	166.535	7.74597	60	3	98	0.0325	49.2	2.62476	5.14012	26.4209
245	6	21	Core	TcoRco	BBAY	BB1	TE		5742.59	5741.59	305.839	304.839	283.523	282.523	4.58258	21	4.22581	96.7742	0.0517	43.6	1.47611	2.30419	5.3093
246	6	21	Core	TcoRco	ALB	AL6	TE		1	0	1	0	1	0							3.89098	10.1916	103.869
247	6	21	Edge	TcoRco	ALB	AL9	TE		96.7246	95.7246	97	96	8.97705	7.97705	3.4641	12	1	100	0.0425	61	2.94921	10.0144	100.288
248	6	21	Edge	TcoRco	BBAY	BB10	DI		514.852	513.852	222	221	35.8768	34.8768	4.87852	23.8	39.0952	61.9048	0.0222	37.2	2.3473	6.55809	43.0085
249	6	21	Edge	TcoRco	BBAY	BB2	TE		4775.64	4774.64	3457	3456	111.524	110.524	6.7082	45	5	96	0.0392	46.6	2.1547	8.50779	72.3825
250	6	21	Edge	TcoRco	SYDB	SB14	DI		3511.19	3510.19	610	609	168.152	167.152	5	25	17	84	0.0247	39	2.34379	4.16527	17.3495
251	6	21	Edge	TcoRco	ALB	AL8	DI		150.375	149.375	98.152	97.152	17.9129	16.9129	3.09839	9.6	9	92			8.18896	8.06467	65.039
252	6	21	Edge	TcoRco	SYDB	SB3	TE		3347.83	3346.83	3181.61	3180.61	53.6131	52.6131	8.09938	65.6	4.0303	96.9697	0.0407	48.8	4.25923	9.74851	95.0334
253	6	22	Core	TwaRdr	BBAY	BB10	DI
254	6	22	Core	TwaRdr	SYDB	SB3	TE		3908.29	3907.29	542.333	541.333	203.101	202.101	4.69042	22	13.1212	87.8788	0.0229	45.4	0.702786	3.72216	13.8545
255	6	22	Core	TwaRdr	ALB	AL6	TE		108.391	107.391	32.3846	31.3846	7.84352	6.84352	4.12311	17	8.69231	92.3077	0.0372	52.2	1.42501	5.40599	29.2247
256	6	22	Core	TwaRdr	SYDB	SB12	DI		202.203	201.203	33	32	19.8628	18.8628	3.26599	10.6667	1	100	0.01025	32.5	1.59781	3.98803	15.9044
257	6	22	Core	TwaRdr	BBAY	BB2	TE		731.932	730.932	75.4	74.4	59.9461	58.9461	3.52136	12.4	1	100	0.0424	50.4	0.983539	3.19042	10.1788
258	6	22	Core	TwaRdr	ALB	AL8	DI		712.222	711.222	58.2	57.2	75.6037	74.6037	3.2249	10.4	9.33333	91.6667	0.0336	50.2	1.16874	2.83593	8.0425
259	6	22	Edge	TwaRdr	BBAY	BB1	TE		992.003	991.003	211.462	210.462	90.4656	89.4656	3.4641	12	8.69231	92.3077	0.0426	47.2	2.07488	4.60839	21.2372
260	6	22	Edge	TwaRdr	SYDB	SB14	DI		138.79	137.79	42.6	41.6	14.2491	13.2491	3.60555	13	21	80	0.0275	34.5	2.11819	5.49461	30.1908
261	6	22	Edge	TwaRdr	ALB	AL2	DI		1	0	1	0	1	0							3.83248	3.27904	10.7521
262	6	22	Edge	TwaRdr	BBAY	BB3	DI		9620.94	9619.94	1209.88	1208.88	239.732	238.732	6.61816	43.8	9	92	0.0393	46.6	1.5625	3.54491	12.5664
263	6	22	Edge	TwaRdr	ALB	AL9	TE		53.7809	52.7809	14	13	9.12013	8.12013	3.60555	13	51	50			0.972029	4.96288	24.6301
264	6	22	Edge	TwaRdr	SYDB	SB16	TE		2194.11	2193.11	349.8	348.8	126.752	125.752	4.66905	21.8	21	80	0.0219	41.6	1.09011	3.98803	15.9044
265	6	23	Core	TwaRco	SYDB	SB14	DI		539.665	538.665	62.0909	61.0909	133.261	132.261	2.36643	5.6	28.2727	72.7273	0.016	37.2	1.2867	3.36767	11.3412
266	6	23	Core	TwaRco	SYDB	SB16	TE		4199.11	4198.11	1035	1034	90.3214	89.3214	6.85565	47	1	100	0.0248	46.2	4.5685	4.96288	24.6301
267	6	23	Core	TwaRco	ALB	AL9	TE		707.068	706.068	967.24	966.24	17.0762	16.0762	6.9857	48.8	11	90	0.0563	68	3.46621	11.6982	136.848
268	6	23	Core	TwaRco	BBAY	BB2	TE		17061.3	17060.3	8792.2	8791.2	214.467	213.467	9.42338	88.8	11	90	0.0439	56	4.95185	7.17845	51.5301
269	6	23	Core	TwaRco	ALB	AL2	DI		1	0	1	0	1	0							2.32307	3.63353	13.2026
270	6	23	Core	TwaRco	BBAY	BB10	DI		1486.56	1485.56	169.48	168.48	80.3568	79.3568	4.89898	24	23	78	0.0343	46.4	9.39126	3.36767	11.3412
271	6	23	Edge	TwaRco	SYDB	SB3	TE		5690.93	5689.93	5911.08	5910.08	71.2807	70.2807	9.38083	88	9	92	0.0419	46	4.02797	10.1916	103.869
272	6	23	Edge	TwaRco	ALB	AL6	TE		9.47815	8.47815	15	14	2.21116	1.21116	2.64575	7	1	100			4.87086	12.8503	165.13
273	6	23	Edge	TwaRco	SYDB	SB12	DI		3789.9	3788.9	1543.66	1542.66	113.98	112.98	7.23878	52.4	37	64	0.0218	42.6	5.39438	6.38084	40.7151
274	6	23	Edge	TwaRco	ALB	AL8	DI		13.8848	12.8848	7	6	3.14747	2.14747	2.44949	6	1	100			1.99613	6.82396	46.5664
275	6	23	Edge	TwaRco	BBAY	BB3	DI		10834.3	10833.3	6589.98	6588.98	201.587	200.587	7.92465	62.8	15	86	0.0266	45.4	5.19745	7.79881	60.8214
276	6	23	Edge	TwaRco	BBAY	BB1	TE		6082.59	6081.59	2759.9	2758.9	113.422	112.422	7.42967	55.2	3	98	0.0512	56.8	2.75357	6.73533	45.3647
277	6	24	Core	TcoRdr	SYDB	SB3	TE		1185.77	1184.77	611.512	610.512	41.7529	40.7529	5.62139	31.6	9	92	0.0264	39.6	2.09216	7.17845	51.5301
278	6	24	Core	TcoRdr	ALB	AL8	DI		1	0	1	0	1	0							0.72431	2.83593	8.0425
279	6	24	Core	TcoRdr	SYDB	SB14	DI		183.365	182.365	34	33	12.0524	11.0524	4.69042	22	26	75	0.0196667	23.4	1.68298	4.25389	18.0956
280	6	24	Core	TcoRdr	BBAY	BB1	TE		3446.09	3445.09	819.496	818.496	123.062	122.062	5.42218	29.4	5	96	0.0451	41.8	1.48064	4.87425	23.7584
281	6	24	Core	TcoRdr	ALB	AL9	TE		409.939	408.939	75	74	12.0524	11.0524	6.08276	37	1	100	0.0401	60.6	1.05645	4.25389	18.0956
282	6	24	Core	TcoRdr	BBAY	BB3	DI		1557.1	1556.1	470.8	469.8	60.6209	59.6209	5.38516	29	11	90	0.0336	44.4	1.96761	5.49461	30.1908
283	6	24	Edge	TcoRdr	ALB	AL6	TE		214.904	213.904	43	42	11.1859	10.1859	4.58258	21	1	100	0.0296	55.4	0.568739	4.43114	19.635
284	6	24	Edge	TcoRdr	SYDB	SB12	DI		2024.89	2023.89	1043.91	1042.91	51.456	50.456	6.60303	43.6	9	92	0.0338	43.8	2.77778	7.17845	51.5301
285	6	24	Edge	TcoRdr	BBAY	BB10	DI		1537.24	1536.24	194.05	193.05	72.6196	71.6196	5.5857	31.2	32.25	68.75	0.0307	36.2	15.3787	3.54491	12.5664
286	6	24	Edge	TcoRdr	ALB	AL2	DI		1	0	1	0	8.21789	7.21789	3.74166	14	101	0			2.01333	3.72216	13.8545
287	6	24	Edge	TcoRdr	BBAY	BB2	TE		5079.53	5078.53	1207.58	1206.58	160.944	159.944	5.6921	32.4	3	98	0.05	51.2	1.85337	4.87425	23.7584
288	6	24	Edge	TcoRdr	SYDB	SB16	TE		3427.14	3426.14	1002.28	1001.28	120.762	119.762	5.45894	29.8	5	96	0.0381	42.6	4.24694	5.40599	29.2247
